# Supplementary material for: Multi-Technique Characterization of Historic Blue Bricks from Beijing: Compositional Grouping, Weathering Assessment, and Conservation Implications
Source: Materials (Basel). 2026 Jun 21;19(12):2666. doi: 10.3390/ma19122666 (PMC13302883; doi:10.3390/ma19122666)
Supplement: Supplementary file 1 [file materials-19-02666-s001.zip]

Archive with 2 entries (2 files):
- Supplementary Data materials-4365387.xlsx
- Supplementary Materials materials-4365387.pdf
