# Supplementary material for: Multi-Technique Characterization of Historic Blue Bricks from Beijing: Compositional Grouping, Weathering Assessment, and Conservation Implications
Source: Materials (Basel). 2026 Jun 21;19(12):2666. doi: 10.3390/ma19122666 (PMC13302883; doi:10.3390/ma19122666)
Supplement: Supplementary file 1 [file materials-19-02666-s001.zip › Supplementary Data materials-4365387.xlsx]

## Sheet: README
Manuscript ID	materials-4365387
Sheet	Contents
XRF	Complete WD-XRF major- and minor-element compositions (wt.%) for all 21 samples (= Supplementary Table S4).
Physical_Thermal	Bulk density, water absorption, compressive strength, firing temperature, and qualitative SEM pore-area assessment (main-text Table 4).
PCA_loadings	Principal-component loadings and variance explained for the six-oxide z-score PCA (= Supplementary Table S5).
Clustering	Per-sample K-means assignments (k = 2 and k = 4) and XRD assemblage type (= Supplementary Table S6).
Sample coding
GW-M1–M4	Great Wall (Miyun section), Ming-dynasty watchtower bricks.
GW-Q1–Q4	Great Wall (Miyun section), Qing-dynasty watchtower bricks.
LY-T1, LY-T2	Lingyue Temple, Tang-dynasty bricks (LY-T1 thermoluminescence-dated).
LY-TWD, LY-DXB	Lingyue Temple, later structural elements (Tianwang Hall; Mahavira Hall).
ZG-1–ZG-5	Zhengang Tower, Buddhist-niche structural bricks (uncertain dating).
WP-SE2/SE3/SE4, WP-NE5	Wanping City, southeast/northeast corner-tower bricks (late Ming).
Methods (summary)
XRF	Panalytical Axios WD-XRF; Omnian semi-quantitative fundamental-parameter procedure; NO certified reference materials and NO replicate measurements (semi-quantitative screening; values not normalized to 100%).
XRD	Panalytical Empyrean, Cu target, 40 kV / 40 mA, 2-theta 10–90 deg; qualitative phase identification only.
Density / water absorption	Vacuum-saturation method, density balance (FA1204B).
Compressive strength	40 mm cubes, GB/T 4111-2013 (adapted); 5 specimens per group, max and min discarded, mean of remaining three.
Firing temperature	Re-firing thermal-expansion (TMA, Netzsch 402F3), inflection point; only 4 samples tested.
PCA / clustering	Six oxides (SiO2, Al2O3, Fe2O3, CaO, K2O, MgO), z-score standardized; PCA and K-means (n_init = 50, random_state = 42). CLR sensitivity in Table S2.
Notes	'n.d.' (blank) = not detected or below the quantification limit. 'Other' = 100% minus the sum of reported oxides (loss on ignition, trace elements, analytical uncertainty).
Caution	XRF values are semi-quantitative; dating of most samples is typological/provisional. Interpret accordingly (see manuscript).

## Sheet: XRF
Sample	Site	Period	SiO₂	Al₂O₃	Fe₂O₃	CaO	K₂O	MgO	Na₂O	TiO₂	P₂O₅	SO₃	Cl	Other	Total (wt.%)
GW-M1	Great Wall (Miyun)	Ming	60.28	14.54	5	10.26	2.44	4.12	2.29	0.62				0.45	100
GW-M2	Great Wall (Miyun)	Ming	61.34	15.08	5.05	8.33	2.36	3.54	2.16		0.96			1.18	100
GW-M3	Great Wall (Miyun)	Ming	57.54	14.74	5.05	10.12	2.52	4.59	2.52			0.89		2.03	100
GW-M4	Great Wall (Miyun)	Ming	67.21	17.23	4.78	2.23	2.43	2.68	2.13	0.78				0.53	100
GW-Q1	Great Wall (Miyun)	Qing	66.47	17.86	5.27	1.99	2.77	2.63	1.89	0.79				0.33	100
GW-Q2	Great Wall (Miyun)	Qing	66.64	17.96	5.34	1.56	2.62	2.75	1.87	0.74				0.52	100
GW-Q3	Great Wall (Miyun)	Qing	69.27	16.45	5.06	1	2.48	2.25	2.21	0.81				0.47	100
GW-Q4	Great Wall (Miyun)	Qing	65.81	18.52	5.32	1.57	2.88	2.52	2.15	0.8				0.43	100
LY-T1	Lingyue Temple	Tang	64.3	16.62	5.65	5.27	2.71	2.56	1.65	0.68				0.56	100
LY-T2	Lingyue Temple	Tang	66.51	15.55	5.09	4.29	2.24	2.07	3.04	0.68				0.53	100
LY-TWD	Lingyue Temple	later element	55.26	14.15	4.99	10.21	2.72	3.65	3.76			2.98		2.28	100
LY-DXB	Lingyue Temple	later element	57.99	15.06	5.45	7.97	2.42	3.36	4.6				1.67	1.48	100
ZG-1	Zhengang Tower	uncertain	62.47	14.99	4.93	8.2	2.48	3.48	1.93	0.73				0.79	100
ZG-2	Zhengang Tower	uncertain	64.25	15.39	4.8	4.13	2.5	4.06	1.96	0.84				2.07	100
ZG-3	Zhengang Tower	uncertain	66.15	15.94	4.94	3.49	2.7	3	2.08	0.7				1	100
ZG-4	Zhengang Tower	uncertain	61.1	14.55	4.98	9.16	2.56	4.14	1.85	0.7				0.96	100
ZG-5	Zhengang Tower	uncertain	63.45	15.08	5.07	3.92	2.95	4.87	2.19			0.63		1.84	100
WP-SE2	Wanping City	late Ming	53.6	14.17	5.47	7.04	2.36	6.19	2.25	0.82		7.21	0.43	0.46	100
WP-SE3	Wanping City	late Ming	39.79	12.27	4.72	20.24	1.69	6.05	2.4	0.55		9.82	2.1	0.37	100
WP-SE4	Wanping City	late Ming	63.66	15.22	4.67	2.79	2.68	6.16	2.11	0.74	0.37	1.21		0.39	100
WP-NE5	Wanping City	late Ming	65.15	17.08	5.3	2.37	2.73	3.71	2.03	0.7	0.27	0.35		0.31	100
n.d. (blank) = not detected / below quantification limit. 'Other' = balance to 100%. Total verifies completeness.

## Sheet: Physical_Thermal
Sample	Site	Period	Density (g·cm⁻³)	Water absorption (%)	Compressive strength (MPa)	Firing temp. (°C)	SEM pore-area (qualitative)
GW-M1	Great Wall (Miyun)	Ming	1.57	24.2	8.1	1075	High
GW-M2	Great Wall (Miyun)	Ming	1.6	22.3	8.8
GW-M3	Great Wall (Miyun)	Ming	1.69	19.4	8.3
GW-M4	Great Wall (Miyun)	Ming	1.73	17.7	7.8
GW-Q1	Great Wall (Miyun)	Qing	1.81	15.3	9.4	1050	Low
GW-Q2	Great Wall (Miyun)	Qing	1.81	15.1	9.1
GW-Q3	Great Wall (Miyun)	Qing	1.76	16.8	8.6
GW-Q4	Great Wall (Miyun)	Qing	1.79	16.2	8.9
LY-T1	Lingyue Temple	Tang	1.67	19.2	5.1	1075	Moderate
LY-T2	Lingyue Temple	Tang	1.66	20.7	6.6	1130
LY-TWD	Lingyue Temple	later element
LY-DXB	Lingyue Temple	later element
ZG-1	Zhengang Tower	uncertain	1.74	17.1
ZG-2	Zhengang Tower	uncertain
ZG-3	Zhengang Tower	uncertain	1.58	23.3			High
ZG-4	Zhengang Tower	uncertain
ZG-5	Zhengang Tower	uncertain
WP-SE2	Wanping City	late Ming
WP-SE3	Wanping City	late Ming
WP-SE4	Wanping City	late Ming
WP-NE5	Wanping City	late Ming
Ming mean (GW-M1–M4)			1.6475	20.9	8.25
Qing mean (GW-Q1–Q4)			1.7925	15.85	9
Blank = not measured. SEM pore-area (qualitative): relative visual assessment (low/moderate/high) of pore-area from representative SEM micrographs (GW-M1, GW-Q1, LY-T1, ZG-3 only); not a calibrated porosity measurement.

## Sheet: PCA_loadings
Oxide (clustering variable)	PC1 loading	PC2 loading
SiO₂	0.47	0.3
Al₂O₃	0.472	-0.035
Fe₂O₃	0.222	-0.919
CaO	-0.469	-0.213
K₂O	0.382	0.066
MgO	-0.376	0.121
Variance explained — PC1	64.7%
Variance explained — PC2	15.3%
Cumulative (PC1+PC2)	80.1%
PC1 under CLR + standardization (Table S2)	81.6%
Z-score-standardized PCA on six oxides (primary model). Loadings are derived analytical outputs (not in-cell formulas).

## Sheet: Clustering
Sample	CaO (wt.%)	XRD type	k = 2 cluster	k = 4 type
GW-M1	10.26	A	A (calcareous)	I
GW-M2	8.33	A	A (calcareous)	I
GW-M3	10.12	A	A (calcareous)	I
GW-M4	2.23	A†	B (non-calcareous)	II
GW-Q1	1.99	B	B (non-calcareous)	IV
GW-Q2	1.56	B	B (non-calcareous)	IV
GW-Q3	1	B	B (non-calcareous)	II
GW-Q4	1.57	B	B (non-calcareous)	IV
LY-T1	5.27	B	B (non-calcareous)	IV
LY-T2	4.29	B	B (non-calcareous)	II
LY-TWD	10.21	B	A (calcareous)	I
LY-DXB	7.97	B	A (calcareous)	I
ZG-1	8.2	B	A (calcareous)	I
ZG-2	4.13	B	A (calcareous)	II
ZG-3	3.49	B	B (non-calcareous)	II
ZG-4	9.16	B	A (calcareous)	I
ZG-5	3.92	B	A (calcareous)	I
WP-SE2	7.04	B	A (calcareous)	I
WP-SE3	20.24	B*	A (calcareous)	III (outlier)
WP-SE4	2.79	B	A (calcareous)	I
WP-NE5	2.37	B	B (non-calcareous)	IV
XRD type: A = anorthite-bearing; B = albite-bearing; B* = albite-bearing + secondary gypsum; does NOT by itself indicate bulk CaO. † GW-M4 retains its original anorthite-bearing (Type A) XRD assignment but has anomalously low bulk CaO (2.23 wt.%) and groups with the non-calcareous K-means cluster; it is treated as a compositional outlier (see main text). k=2 cluster = multivariate K-means on 6 z-…
